# Supplementary material for: Air Pollution Increases Risk of Occurrence of Intracerebral Haemorrhage but Not of Subarachnoid Haemorrhage: Time-Series Cross-Sectional Study
Source: Biomedicines. 2024 Jul 15;12(7):1562. doi: 10.3390/biomedicines12071562 (PMC11274972; doi:10.3390/biomedicines12071562)
Supplement: Supplementary file 1 [file biomedicines-12-01562-s001.zip]

Archive with 1 entries (1 files):
- biomedicines-3069088-supplementary.pdf
